# Supplementary material for: Identification of Na+/K+-ATPase Inhibitor Bufalin as a Novel Pseudorabies Virus Infection Inhibitor In Vitro and In Vivo
Source: Int J Mol Sci. 2023 Sep 23;24(19):14479. doi: 10.3390/ijms241914479 (PMC10572507; doi:10.3390/ijms241914479)
Supplement: Supplementary file 1 [file ijms-24-14479-s001.zip]

Archive with 1 entries (1 files):
- ijms-2572796-supplementary.xlsx
