# Supplementary material for: Identification of Na+/K+-ATPase Inhibitor Bufalin as a Novel Pseudorabies Virus Infection Inhibitor In Vitro and In Vivo
Source: Int J Mol Sci. 2023 Sep 23;24(19):14479. doi: 10.3390/ijms241914479 (PMC10572507; doi:10.3390/ijms241914479)
Supplement: Supplementary file 1 [file ijms-24-14479-s001.zip › ijms-2572796-supplementary.xlsx]

## Sheet: Sheet5
No.	Compound
1	Tetrahydropiperine
2	Fenretinide
3	TBB
4	N-Acetyl-DL-phenylalanine
5	Rauwolscine hydrochloride
6	Ethyl chrysanthemumate
7	γ-Decalactone
8	D-Tagatose
9	Sofalcone
10	Morroniside
11	Raffinose
12	Sibiricose A5
13	J147
14	Forchlorfenuron (KT-30, CPPU)
15	4-Allylanisole
16	Cefmetazole sodium
17	Decyl aldehyde
18	α-Boswellic acid
19	Sanguinarine chloride
20	Saikosaponin A
21	4-Methoxysalicylaldehyde
22	Dihydroartemisinic acid
23	GS967
24	PSI-6206 (RO-2433, GS-331007)
25	Dihydrojasmone
26	Diflorasone
27	Dibutyl phthalate
28	Tizoxanide
29	Hyperoside
30	Asarinin
31	alpha-Naphthoflavone
32	Lapatinib ditosylate monohydrate
33	INCB032304
34	AWD 131-138
35	Vanillic acid
36	Ethyl Oleate
37	Dimethyl phthalate
38	4'-Hydroxypropiophenone
39	Periplocin
40	Fructose
41	Octinoxate
42	Nerolidol
43	Lactitol
44	Fenchyl Alcohol
45	Propylparaben
46	Akebia saponin D
47	Cefoperazone sodium
48	4-Hydroxy-2,5-dimethyl-3(2H)furanone
49	Raltegravir potassium
50	Adenosine 5'-monophosphate monohydrate
51	Nitisinone
52	2-Phenylethylamine hydrochloride
53	10-Hydroxydecanoic acid
54	Squalane
55	Vitexin-2-O-rhaMnoside
56	Atropine sulfate
57	Diaveridine
58	Entecavir
59	Estropipate
60	Meisoindigo
61	2-Phenylethylamine
62	Ajmaline
63	Erucic acid
64	Chelidamic acid hydrate
65	Cimicifugoside
66	Hydrocortisone acetate
67	Boldenone
68	Nicardipine
69	6-Methoxy-2-naphthoic acid
70	Corey Lactone Diol
71	Pherocon (4-(4-Acetoxyphenyl)-2-butanone)
72	Bufalin
73	7-Dehydrocholesterol
74	2-Hydroxycaprylic acid
75	5-O-Methylvisammioside
76	Rhynchophylline
77	Beta-Elemonic
78	Isoliquiritin
79	Isorhychophylline
80	Neodiosmin
81	Octyl gallate
82	Homogentisic Acid
83	6-Hydroxycoumarin
84	4',5-Dihydroxyflavone
85	Maackiain
86	3,6'-Disinapoyl sucrose
87	Kavain
88	Efetaal
89	7-Hydroxy-4-methyl-8-nitrocoumarin
90	D-(+)-Raffinose pentahydrate
91	1-Naphthaleneacetic acid
92	Benzylacetone
93	Sophocarpine Monohydrate
94	1,2,3,4,6-O-Pentagalloylglucose
95	Angoroside C
96	Dictamnine
97	Micheliolide
98	Topotecan
99	Ethyl Coumarin-3-carboxylate
100	Ethyl 4-Methoxycinnamate
101	Coumarin 151
102	Eugenyl acetate
103	Ligustilide
104	2',5'-Dihydroxyacetophenone
105	Thymine
106	Alliin
107	Sesamoside
108	Astragalin
109	Saikosaponin B2
110	Cryptochlorogenic acid
111	6-Hydroxy-4-methylcoumarin
112	D-(+)-Trehalose Anhydrous
113	Coumarin-3-carboxylic acid
114	2'-Hydroxyacetophenone
115	Methyl palmitate
116	Crassicauline A
117	Sauchinone
118	Isopimpinellin
119	Shanzhiside methyl ester
120	Aloesin
121	Kirenol
122	Neobavaisoflavone
123	Corylin
124	Atractylenolide II
125	5,6,7-Trimethoxyflavone
126	Sequoyitol
127	Anthraquinone-2-carboxylic Acid
128	Neryl acetate
129	5-Methyl furfural
130	N-Benzoyl-(2R,3S)-3-phenylisoserine
131	Pristimerin
132	Genkwanin
133	Ginsenoside F1
134	Praeruptorin A
135	Orcinol
136	1-Indanone
137	4-Hydroxyquinazoline
138	Aristolone
139	Dauricine
140	Cyanidin-3-O-glucoside chloride
141	Alnustone
142	S-(-)-Cotinine
143	Oxalic acid
144	5'-Adenylic acid
145	Dihydrocoumarin
146	Praeruptorin B
147	(20R)-Protopanaxdiol
148	Aloesin
149	Kirenol
150	Atractylenolide III
151	Scopolamine
152	Bz-RS-ISer(3-Ph)-Ome
153	Phenylacetaldehyde
154	Xanthosine Dihydrate
155	5,7-Dihydroxy-4-methylcoumarin
156	Allosecurinin
157	L-Quebrachitol
158	Corypalmine
159	Hypericin
160	Falcarindiol
161	Capric acid
162	N-Acetyl-5-hydroxytryptamine
163	Pyruvic acid
164	Picfeltarraenin IA
165	TFAP
166	Pteryxin
167	Cinobufagin
168	Plantagoside
169	Glucosyl-vitexin
170	Gardenoside
171	Phenoxodiol (Haginin E)
172	4-Methyl-2-oxovaleric acid
173	Amiloxate
174	Indirubin-3'-monoxime
175	Wilforgine
176	L-Fucitol
177	Pectolinarigenin
178	Senkyunolide I
179	Hispidulin
180	SP-96
181	Menthone
182	Diethyl phosphate
183	Bardoxolone
184	Perillaldehyde
185	Sinapine
186	Tracheloside
187	Desoxyrhaponticin
188	Antineoplaston A10
189	Deoxycholic acid sodium salt
190	6-Hydroxyindole
191	ligustroflavone
192	GMB-475
193	3'-Hydroxy-4'-methoxyacetophenone
194	Rosamultin
